# Supplementary material for: Identification of Key Periodontitis Genes and Their Mechanisms of Action Using Comprehensive Multiple Microarray Analysis and Mendelian Randomization Methods
Source: Int J Genomics. 2025 Oct 23;2025:5587468. doi: 10.1155/ijog/5587468 (PMC12548494; doi:10.1155/ijog/5587468)
Supplement: Supplementary file 1 — Supporting Information 1 Table S1. Differentially expressed genes (DEGs) between the periodontitis and control groups (GSE16134, GSE10334). [file IJOG-2025-5587468-s001.xls]

id	logFC	AveExpr	t	P.Value	adj.P.Val	B
PECAM1	1.14362398800482	8.20878402835588	16.4864673862824	2.41502390822276e-44	5.51518238854154e-39	90.0392711507327
CTSH	1.06179634281978	9.64987844758065	15.6712574140795	3.20446364072934e-41	2.43934112838356e-36	82.9358705483499
COL15A1	1.24885011777113	9.71225170724246	15.4281772333665	2.71550952224037e-40	1.55035010647144e-35	80.8245929068635
CXCR4	1.81708001670111	8.28315608226847	15.346601575326	5.55793067360702e-40	2.53852570680098e-35	80.1169628457306
IGK	2.31970371560235	9.26210669117586	14.9274410517244	2.18586675707868e-38	8.31976155687451e-34	76.489118893818
IGLL3P	1.30238311101204	12.1478234715297	14.8240200429762	5.39588220618349e-38	1.54031987079208e-33	75.5963425838465
HCLS1	1.27400094120212	8.40965969919355	14.7574341652438	9.64920055746085e-38	2.22277625729125e-33	75.0220807440921
IGLJ3	1.64716146922933	8.92725033816337	14.7564403953256	9.73323713671026e-38	2.22277625729125e-33	75.0135133673109
FAM46C	2.09746005224685	8.46159964295525	14.7128034701122	1.42423147085511e-37	2.95682987519844e-33	74.6374121252649
ICAM2	1.39010135008759	8.06295877567118	14.6612622806461	2.23224465440114e-37	4.08906320236145e-33	74.1934315541621
ENTPD1	1.04049357048083	7.44702170558793	14.6564575924195	2.32770924156377e-37	4.08906320236145e-33	74.152057334384
CSF2RB	1.2510845265306	8.65161131966701	14.5419210973828	6.31196217731788e-37	9.38031135697697e-33	73.1664734027683
IGHM	2.20163474453413	9.13935468297607	14.5372820363277	6.57201872148088e-37	9.38031135697697e-33	73.1265838218271
COL4A1	1.2106877630846	9.15395380324142	14.4905918647058	9.86547231523451e-37	1.32527927222995e-32	72.725242825246
C3	1.20264136755435	8.76566658726327	14.4444969311056	1.4729377650813e-36	1.86874626185201e-32	72.3292547233309
RAC2	1.21476528363605	7.9282113717898	14.3787784522816	2.60719158173306e-36	3.13370267946619e-32	71.7651015310129
IGLV1-44	1.90289377989812	9.14186326881374	14.311585992033	4.67194304750953e-36	4.84968246411793e-32	71.1888120058935
PLAT	1.45394120644036	9.12816443893861	14.2976170329718	5.27391518180285e-36	5.23653185311906e-32	71.0690713731269
CXCL12	1.11489445392396	10.127854800692	14.2831464557662	5.97926923958845e-36	5.68951586328778e-32	70.9450555207965
MME	1.3443315026196	6.95678513081165	14.2638167860335	7.07052323800985e-36	6.21035820920754e-32	70.7794355461369
MZB1	2.50237234727002	9.36812088638398	14.2035175702527	1.19243673073586e-35	9.72558555278617e-32	70.2630738596331
CXCL1	1.90415038860492	10.1337355354891	14.1945737410784	1.2885042639516e-35	1.01467347367633e-31	70.1865231206119
CD27	1.8774381856893	8.23940571595734	14.1812461147256	1.44617892489157e-35	1.10087806447591e-31	70.0724697014785
IGLL5	2.43941903429948	10.8668791315973	14.1683339744289	1.6172827740068e-35	1.1914140346301e-31	69.9619930729955
RUNX1-IT1	1.15392585674191	7.86416049629553	14.0818588572583	3.41814185218081e-35	2.36545443467046e-31	69.2226551351241
SRGN	1.07992733077212	8.3529358828616	13.9164089919943	1.42697655370499e-34	9.31080514188023e-31	67.8108409694602
THEMIS2	1.39809503922181	7.32728899991675	13.893109701217	1.74455976237245e-34	1.10667932203198e-30	67.6123224210656
IL10RA	1.40043246448665	7.94978270979188	13.8073901334484	3.65147769921632e-34	2.08857550877151e-30	66.8826159363334
TAGAP	1.17561987555864	6.55275890638918	13.6900084612624	1.0022843984329e-33	5.20207654685573e-30	65.8850975107241
IGLC1	1.22288855999779	9.70028775106139	13.6761491629651	1.1290391622816e-33	5.71237501036111e-30	65.7674546084407
CECR1	1.63203360777956	8.59559162224246	13.6683239689784	1.20754783542567e-33	5.86738965173115e-30	65.7010441850707
EVI2B	1.54659375230272	8.08936864154006	13.6464818340927	1.45671570954679e-33	6.65339402980616e-30	65.5157244841397
FKBP11	1.4949926169465	8.93796681235172	13.6190686757623	1.84323379447157e-33	7.94223987051756e-30	65.2832400089869
ATP6V1C2	-1.18359007257221	6.03007571055151	-13.5796117569031	2.5858380990581e-33	1.06169114770794e-29	64.9488177813847
SELL	1.516454189454	6.91781274153486	13.5788207130711	2.60344123107606e-33	1.06169114770794e-29	64.9421156492848
IGKC	1.14581033896302	8.45082762756504	13.5678375505097	2.86057314605472e-33	1.10888683407782e-29	64.8490706799376
COBL	-1.01673809123267	5.74603625492716	-13.5676636140804	2.86484278491203e-33	1.10888683407782e-29	64.8475973110909
NPR3	-1.13050159210125	5.69584350172737	-13.5575558858492	3.12419620308867e-33	1.18911948234797e-29	64.7619855698766
CD79A	2.04360184639611	8.24490149351197	13.4856648023053	5.78406159936922e-33	2.13049080760955e-29	64.1535376796481
SPAG4	2.20894377945747	7.40542019317898	13.4399061472285	8.55670243001305e-33	3.10173238407264e-29	63.7666909839494
CLDN20	-1.29214626055473	4.7659173423205	-13.4178558379473	1.03325922241651e-32	3.63023198038733e-29	63.58039754179
BTG2	1.19608801077451	9.05457555652966	13.4072648227823	1.13119088040689e-32	3.9140863665592e-29	63.4909469683964
SEL1L3	1.16823396218838	6.31716265830905	13.3925379067727	1.282940871906e-32	4.37290742240234e-29	63.3665956934723
SPAG17	-1.24452659029775	6.13353594176899	-13.3435983681138	1.94882519004953e-32	6.45003748452817e-29	62.9536179184027
CPNE5	1.68904438945982	6.75122991273153	13.3136190034419	2.51715950384826e-32	8.0963790453153e-29	62.7008343149871
IL2RG	1.12267801821837	8.0119799292872	13.2002750105068	6.6144142394787e-32	1.98754166845457e-28	61.7465156005656
CYTIP	1.70780985752747	7.31250443199272	13.1622550048776	9.14150860201827e-32	2.6764658983977e-28	61.4269012354783
LOC101930405	1.18788625803193	4.9664320155359	13.154337464286	9.77840660257351e-32	2.79136449223597e-28	61.3603748186276
ZNF275	1.14225519624208	7.48989166705515	13.0532596856072	2.30810950724566e-31	6.20120272045349e-28	60.5120687520444
TNFRSF17	2.46727412610364	7.93772425579605	12.9794440402767	4.31650603021084e-31	1.12018079994211e-27	59.8937459121592
LOC100293211	2.1605785111843	6.91794620920916	12.9308385362744	6.51498854101363e-31	1.6531398366795e-27	59.4871554775516
NEFL	-1.25938711882651	6.05249897033819	-12.909460484458	7.80701693964667e-31	1.91708168375237e-27	59.3084679129956
ENPP2	1.15873838788621	7.61617792399063	12.9051625616025	8.09611838464492e-31	1.96692337295735e-27	59.2725544687647
CYP24A1	1.41050634769874	6.91507741432362	12.8922704672437	9.02893798304904e-31	2.12601801409882e-27	59.1648494269285
FAM83C	-1.04774206880033	7.07432707023933	-12.891040425975	9.12335493590868e-31	2.12601801409882e-27	59.15457490687
RCSD1	1.10918801390769	6.36658734657648	12.7976142322767	2.00878641869052e-30	4.41101839493095e-27	58.3750475927448
COL4A2	1.25904795404519	8.85341944954735	12.7593762927627	2.77340680748602e-30	5.86446321421047e-27	58.0564950567717
ST6GAL1	1.11816783460152	6.08401857354318	12.7427309455906	3.19118658729587e-30	6.68596570698672e-27	57.9179173908862
CD19	1.26198037690839	6.82267506770031	12.69511698241	4.76577357992694e-30	9.63148841447769e-27	57.5218253886075
SASH3	1.02058475860699	7.06467189316857	12.4599296672814	3.43170438072374e-29	6.37152222564526e-26	55.5722545045262
BPIFC	-1.3230140054551	7.59424285672216	-12.44581952456	3.86176863984859e-29	7.07700706349474e-26	55.4556650389799
CD38	1.63587819894171	7.57844400101457	12.4158321306653	4.96247318314596e-29	8.85373762828933e-26	55.2080297128811
EGFL6	1.15223008887533	8.40465858120187	12.4075663820787	5.31745370849218e-29	9.41352872601926e-26	55.1398061288617
LAX1	1.74913331936531	7.64696067752341	12.3913087204619	6.09118404445789e-29	1.05381951170079e-25	55.0056632464106
RNASE6	1.14328431507791	7.28732935766389	12.3546209541823	8.2745811168481e-29	1.41019660280129e-25	54.7031665159065
FCN1	1.05474306831662	6.13007695268991	12.3024201404323	1.27885683546603e-28	2.1317673518475e-25	54.2732832405338
FCRL5	1.52127637646533	6.1738712425078	12.2544179299502	1.90745487203497e-28	3.06407751669944e-25	53.8785230718352
POF1B	-1.07471567013894	6.00197488818418	-12.2543911912546	1.90787943542806e-28	3.06407751669944e-25	53.8783033256859
NCF4	1.25985080175218	6.92264305656087	12.1945798772346	3.1374588611473e-28	4.90753752325441e-25	53.3871715138394
ICAM3	1.36731494418438	7.93835341154006	12.1520388789895	4.46692542827128e-28	6.84183218653741e-25	53.0383611367366
KIAA0125	1.57342205098719	7.49335785256504	12.1499419432493	4.54534514218793e-28	6.87429813832925e-25	53.0211785733148
PIM2	1.36218362669094	7.67006081029657	12.1029878446653	6.70949022616354e-28	9.82207782531356e-25	52.6367043534539
RHOH	1.31590055463347	6.68984703709677	12.09169993934	7.3673832393209e-28	1.06486516336213e-24	52.5443541563552
ITM2C	1.24005458615449	8.60208416440687	12.080872733582	8.0587298433792e-28	1.15023097584277e-24	52.4558018799127
FCGR2B	1.3273138114812	7.56791429383455	12.0444102616514	1.08983028820953e-27	1.48298682457306e-24	52.1577952080241
CSF3	1.26169917708735	7.24889953086889	12.0406520479031	1.12424961650887e-27	1.51919837853678e-24	52.1270977822788
ANKRD36BP2	1.33369071844844	6.04829668132674	11.9884918960863	1.73033024510817e-27	2.21997171694975e-24	51.7014057044155
SLAMF7	1.71937061024173	7.7146593496358	11.9801793992008	1.85330132542042e-27	2.36445716182049e-24	51.6336271459258
FUT8	1.02863858973179	6.90429930435484	11.9671052833597	2.06456310201849e-27	2.61935342464498e-24	51.5270578273301
PTP4A3	1.1357027509066	7.07777677236212	11.9625964235701	2.14285175635276e-27	2.70365951066565e-24	51.4903151835839
P2RY8	1.25711285342793	7.40150782380333	11.9560694550082	2.26145018449711e-27	2.83761899230663e-24	51.4371359464927
SELM	1.26853684202928	8.66143054014048	11.9483242524662	2.41069666608007e-27	2.99958978252399e-24	51.3740447637545
DERL3	1.0431954375184	6.77235418529657	11.9421736610676	2.53617434727916e-27	3.1138996018315e-24	51.3239536841125
CORO1A	1.08096180461844	7.70487815645161	11.8138151058015	7.29672912026289e-27	8.37362663065967e-24	50.2807661951826
CXCL6	2.03900076907773	7.71717080949011	11.7989463261309	8.24469832303034e-27	9.36735882423141e-24	50.1601976635232
LOC101929272	1.71929268609687	7.21408761917274	11.7557726109763	1.1750689980338e-26	1.3090250336878e-23	49.8104340979059
LY96	1.17315776079488	8.95688554620187	11.7529594600933	1.20249510399718e-26	1.33307486877802e-23	49.7876607643012
LOC100130476	-1.50812105191552	6.1910524073257	-11.7256927098144	1.50368331666225e-26	1.63521751872139e-23	49.5670355055483
ELOVL4	-1.30221476918869	7.51982721597294	-11.6577295837497	2.62268058908722e-26	2.78577083145456e-23	49.0179767768792
AADAC	-1.25392343704866	5.69441720438606	-11.642088700171	2.98036254551416e-26	3.10787416872865e-23	48.8917920875964
PNOC	1.49526506793971	6.48121586427159	11.6301052441521	3.28692740409814e-26	3.4119752810302e-23	48.795158641263
AADACL2	-2.06619942816553	4.97773650748179	-11.6054780555973	4.01904285586998e-26	4.1343582603541e-23	48.5966890844001
IGHV3-54	1.22506559514024	6.40525944768991	11.5260532614532	7.67879459970497e-26	7.62436465676494e-23	47.9577340968622
SLC16A9	-1.10890976736958	8.7104329700052	-11.4936175483289	9.9977713476818e-26	9.79908948751321e-23	47.6972958351737
MMP7	1.5392546536711	7.23816658087409	11.4892471279128	1.03594397258394e-25	1.01101792420397e-22	47.6622264918256
C16orf54	1.62549206699383	6.20689377859001	11.4515245114277	1.40750174164861e-25	1.34489842407696e-22	47.3597529147442
PRDX4	1.01189985270389	10.6474116726327	11.400783557352	2.12435854993979e-25	1.95620598300987e-22	46.953526070968
CLDN10	1.12740545069127	5.71839653840791	11.3589444985815	2.98129582208804e-25	2.69105760879358e-22	46.6191182518891
VCAN	1.12335913121984	9.36417857255983	11.3542216971349	3.0974543454871e-25	2.76373287211932e-22	46.5814017692635
SLC19A2	-1.06176783970017	6.92482757462019	-11.3484900125578	3.24449493070677e-25	2.88305163979011e-22	46.5356369346051
LOC100131043	1.09785331903583	7.14194372329344	11.3374132340717	3.54863539381786e-25	3.12896035475306e-22	46.4472208687892
SERPINI1	1.12238152267191	6.27720257290843	11.3262781142492	3.88298091159752e-25	3.41059658087248e-22	46.3583748706876
SSR4	1.02765923238842	11.7263061467222	11.2795772680762	5.66237685197887e-25	4.78931553262143e-22	45.9861460694061
CFI	1.05912203073109	7.17612883627992	11.1925477402339	1.14176426484455e-24	9.08516866275522e-22	45.2941881386497
SFRP4	1.4561447753239	6.59521376210198	11.1826278974759	1.23660667966325e-24	9.77174645716328e-22	45.2154599367156
RGS4	1.12741949421696	6.97969228388658	11.1357922202356	1.80169530039186e-24	1.38071335740544e-21	44.8441508290574
PPAPDC1B	1.10973750697334	8.00119800205515	11.1283824685337	1.91211608775512e-24	1.45072870585355e-21	44.785467639421
FCRLA	1.5016465856088	6.03560016709157	11.0143959288194	4.7643298397685e-24	3.36850923949521e-21	43.8848407650209
DSC1	-2.20775648327582	6.26035411438085	-10.8727417900314	1.47334535525442e-23	9.50632994264791e-21	42.7712520110843
DUSP5	1.12234821960838	8.77997601067638	10.8458093145116	1.82479868293906e-23	1.14172244548684e-20	42.5602497080767
PDZRN4	1.31425351207839	6.37190355859521	10.8397965543718	1.91400822941203e-23	1.19101212056672e-20	42.5131747039439
FCGR3B	1.34158472768744	7.15934923687305	10.7205109721722	4.9219035226493e-23	2.83841802021832e-20	41.5817014285404
SEL1L	1.05993504176865	7.40808611335068	10.6866665484676	6.42906913670107e-23	3.55497449414278e-20	41.3182724063887
RGS1	1.21507539288214	6.41913680849636	10.6402908547598	9.26514508506671e-23	5.0378052974034e-20	40.9579278164665
HSPA13	1.26389324494674	7.88405807733611	10.6208752685737	1.07945085060955e-22	5.80032579076703e-20	40.8072814804812
CXCL13	1.41014603028318	10.1894633990687	10.5268776765679	2.25762221751e-22	1.12080970652424e-19	40.0797652900664
DNAJB9	1.10249255025306	8.46086612716961	10.5011847401681	2.76067174543273e-22	1.33854294072115e-19	39.8814375207118
DDIT4L	1.0490568331633	7.56928485662331	10.4623771410328	3.73925851749178e-22	1.77164579620845e-19	39.5823107141174
SELE	1.27393078751297	8.54595865477107	10.4493713916911	4.13900438861026e-22	1.93297159658343e-19	39.4821808831059
ZBP1	1.05114371279566	5.73160375390739	10.4100537223647	5.62459124663732e-22	2.56897221436018e-19	39.1798402403281
YOD1	-1.01010496628432	7.07540561265349	-10.3288231738766	1.05810382830128e-21	4.61142811905947e-19	38.5569403599895
SLC27A6	-1.24501210031794	4.86669794779396	-10.1794307790407	3.36188590649233e-21	1.37837129458837e-18	37.4175826287599
EPCAM	-1.09202931103086	5.75293632519251	-10.1156914180016	5.49181508119317e-21	2.18115488116568e-18	36.9339716841798
CYAT1	1.03075599494849	6.34221590801769	10.0644781509796	8.13750061511219e-21	3.13382532434947e-18	36.5465046933022
CYR61	1.16191487825883	8.67287625837149	9.90076412058027	2.84140159393121e-20	1.00292113571237e-17	35.3146076097145
CTGF	1.07308566392175	8.31336779901145	9.87403849735399	3.48144244054809e-20	1.21013074367752e-17	35.1144934350716
IL1B	1.05899034444256	8.8323743923205	9.71563331019042	1.1539763918766e-19	3.70651505164989e-17	33.9342188466311
GPR160	1.03616618475748	6.45384164190427	9.69015499877772	1.39798517030602e-19	4.40355071717695e-17	33.745322657436
ABCA12	-1.15984034049465	6.56729665558273	-9.63250024174634	2.15573866516619e-19	6.65277500921197e-17	33.3188490508717
ODAM	1.43295883274876	10.8083391145525	9.51309383277756	5.26356900975755e-19	1.53321374261571e-16	32.439968963827
IGJ	1.31229092632352	10.1575084629188	9.35775143638791	1.66644632841533e-18	4.54678394215903e-16	31.3055932387741
PLAC8	1.26364212365883	8.32202129323621	9.3365520575506	1.94873115403404e-18	5.26041502904976e-16	31.1515906282951
MMP12	1.50121799718719	9.61776368720083	9.28375074419071	2.87513307199882e-18	7.56443803781622e-16	30.7688674077751
IGFBP4	1.04874478028017	9.59243820326223	9.11921442531051	9.58560253249215e-18	2.32878828708788e-15	29.5841497780342
FLG2	-1.73829775790671	5.32772689652966	-9.03193075886461	1.80688769081846e-17	4.24962270907026e-15	28.9606221333037
LCE1B	-1.02980306081806	5.58559630454214	-9.01091012159135	2.10384063681538e-17	4.90258586242006e-15	28.8109774903872
CALML5	-1.29441015417702	7.47704156842872	-8.87335293002411	5.66615873357599e-17	1.2430152362158e-14	27.8367725483257
LCE2B	-1.1442786475709	5.26236603190947	-8.75627700715432	1.30769505891609e-16	2.70996282291248e-14	27.0146390709818
LY6G6C	-1.03776698973092	8.04716269316337	-8.75602838441557	1.31001069959847e-16	2.71230031920448e-14	27.0129001534808
CCL18	1.12816972276406	7.92153929868366	8.65189302006599	2.74145636387044e-16	5.43459648027215e-14	26.2871850169747
FOS	1.33262211592534	10.2695516177523	8.63399269526208	3.11087442630559e-16	6.10334535651371e-14	26.1629702045523
CXCL8	1.23825332437967	8.20037671447451	8.12122652211875	1.08732737095554e-14	1.71961637495986e-12	22.6733338199427
CD177	1.12881108111015	8.68768696137357	8.04971852318454	1.7659611726847e-14	2.67968099117274e-12	22.1975558837865
MAMDC2	-1.12864910701078	5.56762578116025	-7.96936510461387	3.03569819641229e-14	4.46977065041692e-12	21.6662105067991
PPBP	1.05335422179005	5.18946452684183	7.73199941861177	1.47391931925517e-13	1.97534321799682e-11	20.1173127578305
PROK2	1.03307692936708	4.59625940647242	7.69679691704576	1.85824953819828e-13	2.45441210953202e-11	19.8902847122306
FLG	-1.29456227394544	7.56858336952133	-7.30811958762224	2.29092361714722e-12	2.62375875127313e-10	17.4311623823807
MMP13	1.14264722202438	7.66005886578044	7.02214170906758	1.37490105239987e-11	1.41690304313798e-09	15.6793664494284
KRT2	-1.70284326321651	6.82127260242976	-6.94840117995563	2.16512398684077e-11	2.17244584181007e-09	15.2358460435434
CDSN	-1.05622588634488	7.52335485077003	-6.67828773046197	1.11021721339074e-10	1.01864182624701e-08	13.640692175901
ASPRV1	-1.04345409088824	7.38149620346514	-6.32890398757981	8.58608423996914e-10	6.96307285697599e-08	11.6481486211894
LOR	-1.36506921225608	8.92557296626431	-6.24025765293342	1.4245807616153e-09	1.12571298855091e-07	11.1556629658564
RPTN	-1.07863852963837	10.1955786509417	-6.2119562961053	1.67267640097954e-09	1.30639047756863e-07	10.9995660083683
MMP3	1.13169869505334	6.72747664960458	5.72311099822427	2.45708993865266e-08	1.60919083680133e-06	8.39205763988162
MMP1	1.1060494187753	6.79040988493757	5.34699249781723	1.7328394399483e-07	9.90310284388295e-06	6.5038844797625
KRT1	-1.08816328653538	11.5024698994485	-5.05843634371169	7.23215617701093e-07	3.7273870391957e-05	5.12776856814564
