# Supplementary material for: Identification of Key Periodontitis Genes and Their Mechanisms of Action Using Comprehensive Multiple Microarray Analysis and Mendelian Randomization Methods
Source: Int J Genomics. 2025 Oct 23;2025:5587468. doi: 10.1155/ijog/5587468 (PMC12548494; doi:10.1155/ijog/5587468)
Supplement: Supplementary file 2 — Supporting Information 2 Table S2. Gene modules identified through WGCNA in GSE16134 and GSE10334. [file IJOG-2025-5587468-s003.xls]

A2ML1
AACS
AAED1
AARS
ABCD2
ABLIM1
AC004941.5
AC006129.2
AC079305.10
ACACA
ACAT2
ACBD4
ACER1
ACOX3
ACOXL
ACSL4
ACVR1B
ADA
ADAM12
ADAM28
ADAMTS17
ADAMTS9
ADAMTSL3
ADAR
ADIPOR2
ADORA2B
ADSSL1
AF007147
AGAP1
AHNAK2
AIMP2
AK024936
AKR1B1
AKR1B10
AKR1C1
ALAD
ALDH1L2
ALDH2
ALG14
ALOX12B
ALOX5
ALOXE3
ALPK2
AMDHD1
AMN
AMOTL1
AMPD1
ANG
ANKRD22
ANKRD28
ANKRD35
ANKRD36
ANKRD36BP2
ANO1
ANO10
AOAH
APBB1IP
APH1B
APOBEC3G
APOL6
APP
AQP9
ARF1
ARF6
ARFGAP3
ARHGAP10
ARHGAP25
ARHGAP32
ARHGAP35
ARHGAP9
ARHGEF10L
ARHGEF28
ARHGEF37
ARID3A
ARL9
ARMCX3
ARSB
ARX
ASAP3
ASB16-AS1
ASH2L
ASNS
ASRGL1
ASXL1
ATF7IP2
ATP13A4
ATP1B3
ATP2A3
ATP2C2
ATP6V1C2
ATP8B2
ATP9A
ATRAID
B4GALT4
BAG1
BCAR3
BCAT1
BCL2L11
BCL2L13
BCL2L2
BDH1
BDKRB2
BEX5
BFSP2
BHLHE41
BICD1
BICD2
BID
BIN2
BLM
BMF
BMP6
BMP7
BMS1P20
BOC
BRCA1
BRD7
BSPRY
BTBD6
BTG2
BTK
BTN2A2
BTN3A1
BTN3A2
BTN3A3
C10orf128
C11orf24
C11orf80
C12orf45
C12orf55
C15orf41
C15orf57
C15orf65
C16orf54
C17orf62
C19orf10
C19orf33
C19orf54
C1GALT1C1
C1orf106
C1orf115
C1orf116
C1orf210
C2CD2
C2orf42
C2orf88
C3AR1
C4orf48
C5AR1
C5orf56
C6orf132
C6orf141
C7orf31
C8orf60
C9orf3
CA12
CACNB4
CADM1
CALCRL
CAMK1D
CAMSAP1
CARD14
CARD8
CASP3
CASZ1
CATIP-AS1
CBFA2T3
CBR3
CBX7
CCDC134
CCDC64
CCDC69
CCDC71L
CCDC88A
CCL18
CCNB2
CCND1
CCR1
CCR2
CCRL2
CD180
CD19
CD200
CD207
CD27
CD38
CD48
CD53
CD79A
CD93
CD97
CDC42BPG
CDC42EP3
CDH11
CDH5
CDHR1
CDK14
CDKN2C
CDON
CDS2
CDT1
CEBPG
CECR1
CELSR1
CELSR2
CENPV
CEP128
CERK
CERS2
CES2
CFH
CFHR2
CFL2
CFLAR
CGN
CHAC1
CHI3L2
CHN1
CHP1
CHP2
CHRNA3
CHST11
CHST12
CHST15
CHST2
CKB
CLCC1
CLEC4E
CLMP
CMAHP
CMTM2
CMTM7
CNR1
COL13A1
COL14A1
COL15A1
COL1A2
COL3A1
COL4A1
COL4A2
COL4A3
COL4A4
COL4A6
COL5A2
COL6A3
COMMD3
COMP
COQ10A
CORO2A
COX18
CPA4
CPEB4
CPNE5
CPQ
CR1
CR2
CREB3L2
CRELD2
CSAD
CSF2RB
CSGALNACT1
CSRP2
CST6
CTA-250D10.23
CTA-292E10.6
CTA-445C9.15
CTC1
CTD-2619J13.13
CTDSPL
CTGF
CTH
CTHRC1
CTNNBIP1
CTSL
CUTA
CUX1
CXCL1
CXCL12
CXCL13
CXCL14
CXCL6
CXCR4
CXXC5
CYAT1
CYBA
CYBB
CYFIP2
CYP24A1
CYP26B1
CYP2C9
CYP2J2
CYP3A5
CYP4F22
CYR61
CYSLTR1
CYSTM1
CYTH4
CYTIP
DACT2
DAP
DAPK1
DAPL1
DBI
DCAF4
DCC
DCN
DDIT4
DDIT4L
DDR2
DEFB1
DENND1C
DENND2C
DENND3
DENND5A
DENND5B
DERL1
DERL2
DERL3
DGAT2
DHRS9
DHX32
DIAPH2-AS1
DLG3
DLG5
DLK2
DLX3
DNAAF1
DNAJA4
DNAJB9
DNAJC1
DNAJC3
DNMBP
DOCK1
DOCK2
DOCK8
DOK3
DPAGT1
DRAM1
DTD1
DUSP23
DUSP28
DUSP5
DUSP6
DYNC1H1
DYNLL1-AS1
E2F5
EAF2
EDEM1
EDEM2
EFCAB4B
EFNA4
EFS
EGFL6
EI24
EIF2AK3
ELMO1
ELMSAN1
ELOVL2
EMR2
ENDOD1
ENDOU
ENPP2
ENPP6
ENTPD1
ENTPD4
ENTPD5
EPB41L2
EPDR1
EPHA1
EPHX2
EPN3
EPPK1
ERBB3
ERH
ERLEC1
ERMN
ERN1
ERO1LB
ERVW-1
ETS1
EVI2B
EVPLL
EXOSC10
EXOSC7
F12
F13A1
F2RL1
FAHD1
FAM101B
FAM107B
FAM114A1
FAM117A
FAM131A
FAM149A
FAM162A
FAM167A
FAM170A
FAM171A1
FAM184A
FAM189A2
FAM198B
FAM20A
FAM212A
FAM213A
FAM228B
FAM46B
FAM46C
FAM57A
FAM69A
FAM83C
FAM83G
FAP
FARP2
FBN1
FBP1
FBXO16
FCGR1B
FCGR2A
FCGR2B
FCGR2C
FCGR3B
FCRL2
FCRL5
FCRLA
FCRLB
FDCSP
FDFT1
FER1L4
FGFR2
FICD
FILIP1L
FKBP11
FKBP2
FKBPL
FLI1
FLJ32255
FLT3
FLVCR2
FNDC1
FNDC3A
FNDC3B
FOXN1
FOXN3
FOXRED1
FPR1
FPR3
FSTL1
FTH1
FUCA2
FUT8
FUT8-AS1
GAB3
GABRQ
GADD45A
GAL3ST4
GALNT12
GARNL3
GAS7
GBP6
GDPD2
GEMIN4
GFI1
GGT6
GID8
GIMAP8
GINS2
GJA4
GJA5
GJC1
GLCCI1
GLDC
GLE1
GLIS2
GLRX
GLRX3
GLT8D2
GMFG
GNE
GNG7
GNS
GORASP2
GOSR2
GPANK1
GPR114
GPR116
GPR160
GPR176
GPRIN2
GPX2
GPX7
GRB2
GRHL3
GRTP1
GSDMB
GSDMC
GSTA3
GSTO2
GTF2A1
GTF2IRD1
GTF3A
GTSF1
GUSBP11
GYG1
GYPC
HCG27
HCLS1
HEBP2
HEG1
HELB
HENMT1
HERPUD1
HES2
HES5
HEXB
HEY2
HLA-DOB
HMHA1
HOMER2
HOOK2
HOTAIRM1
HOXB2
HOXB7
HRASLS
HS3ST6
HSD11B1
HSD11B2
HSH2D
HSP90B1
HSPA13
HSPA2
HSPA5
HYAL1
HYOU1
ICAM2
ICAM3
ICAM4
IFFO1
IFFO2
IFNAR2
IFT20
IGF1
IGFBP3
IGFBP7
IGFLR1
IGHD
IGHG1
IGHM
IGHV3-54
IGJ
IGK
IGKC
IGLC1
IGLJ3
IGLL1
IGLL3P
IGLL5
IGLV1-44
IGLV6-57
IKZF1
IKZF3
IL10RA
IL15RA
IL16
IL17A
IL17B
IL1RL2
IL22RA1
IL24
IL31RA
IL36RN
IL5RA
ILF3-AS1
ING5
INPP4A
INSR
IPPK
IQCG
IQSEC1
IRF1
IRF4
IRX2
IRX3
IRX4
IRX5
ISCA2
ISCU
ISG20
ITGA8
ITGAL
ITM2C
IVL
JTB
KCNA2
KCNA3
KCNE3
KCNH2
KCNJ8
KCNK1
KCNK10
KCNK7
KCNN3
KCTD15
KDELR2
KDELR3
KDF1
KDR
KIAA0040
KIAA0125
KIAA0513
KIAA1217
KIAA1671
KIF1C
KISS1R
KLF2
KLF4
KLF5
KLHL18
KLHL21
KLHL6
KLK11
KLK7
KLRF1
KMO
KRT3
KRT31
KRT80
KRTCAP2
KYNU
LAMA4
LAMB4
LAMC1
LAMP5
LASP1
LAT2
LAX1
LDB2
LDHB
LEF1
LETMD1
LGALSL
LHX6
LIMK2
LINC00324
LINC00342
LINC00525
LINC00528
LINC00582
LINC00623
LINC00847
LINC00888
LINC00893
LINC00936
LINC01133
LIX1L
LNP1
LOC100129973
LOC100131043
LOC100132167
LOC100288152
LOC100288860
LOC100289098
LOC100293211
LOC100505664
LOC100506314
LOC100507006
LOC100507535
LOC101926963
LOC101927164
LOC101928000
LOC101928076
LOC101928099
LOC101928100
LOC101928152
LOC101928173
LOC101928806
LOC101929272
LOC101930405
LOC102723479
LOC153684
LOC154761
LOC284014
LOC284219
LOC338667
LOC727820
LPAR5
LPXN
LRMP
LRRK1
LURAP1L
LY9
LY96
LYN
LYSMD4
LYVE1
MAD2L1BP
MAFB
MAGED1
MAGEH1
MANF
MAP3K9
MAP7
MAPKBP1
MAPT
MAST1
MAST4
MB21D1
MC4R
MCM4
MDC1
MEF2C
MEI1
MEOX1
MERTK
METTL23
MFF
MFNG
MFSD2A
MGAM
MGAT2
MGLL
MGP
MGST2
MIAT
MICB
MILR1
MIR205
MIR205HG
MIR210HG
MLKL
MMAB
MME
MMP1
MMP12
MMP3
MMP7
MN1
MNDA
MRPS31
MRVI1
MSI2
MSMB
MST1R
MT1M
MTDH
MTF1
MTHFD2
MTMR11
MTMR9LP
MYCL
MYO19
MZB1
N6AMT2
NAGA
NANS
NAT9
NCF1
NCF2
NCF4
NCK1-AS1
NCKAP1L
NDE1
NDEL1
NDRG4
NEDD9
NGEF
NGLY1
NHSL1
NID1
NIPAL4
NLRP11
NLRP7
NMU
NOS1
NQO1
NRARP
NRD1
NRP1
NSDHL
NSF
NSG1
NT5C3B
NTPCR
NUCB2
NUP210
NXPE3
OCA2
ODAM
OIT3
OR1F2P
ORAI2
OTUB2
OVOL1
OVOL2
P2RX1
P2RX4
P2RX5
P2RY8
PAG1
PAK3
PAK6
PAQR7
PARD3
PARD6G
PARK7
PARM1
PARP1
PARP4
PATL2
PAX5
PCED1B
PCED1B-AS1
PCNXL2
PCSK6
PCSK9
PCTP
PCYT1A
PDCD7
PDE4B
PDE4D
PDE7B
PDGFD
PDIA4
PDIA6
PDK1
PDZRN4
PEAR1
PECAM1
PER2
PGPEP1
PHTF1
PIGP
PIK3CG
PIK3R3
PIM1
PIM2
PIP5K1B
PIR
PITHD1
PITPNA
PITPNM3
PKHD1L1
PKIG
PLA1A
PLA2G16
PLA2G3
PLCG2
PLCL2
PLEK
PLEK2
PLEKHA6
PLLP
PLXDC1
PLXNA2
PLXNC1
PNOC
PNPLA3
PODXL
POLR1A
POLR1D
POLR1E
POLR2C
POSTN
PP13439
PPAPDC1B
PPCDC
PPFIA3
PPIC
PPIL6
PPOX
PPP1R13B
PPP1R13L
PPP1R14C
PPP1R16B
PPP2R2C
PPP3CC
PQLC3
PRDM1
PRDX4
PREB
PRIMA1
PRKCB
PRKCQ
PRKX
PROSER3
PROZ
PRPS1
PSMB8-AS1
PSMB9
PSME1
PSORS1C2
PTGFRN
PTGR1
PTK6
PTN
PTP4A2
PTP4A3
PTPN3
PTPN7
PTPRG
PTPRJ
PTPRN2
PTTG1IP
PVRL4
PXDN
QPRT
QSOX1
QSOX2
RAB26
RAB29
RAB2B
RAB30
RAB31
RAB33A
RAB37
RAB38
RAB39B
RAB40C
RAC2
RAD51
RAD54L
RAET1E
RAI14
RALBP1
RANBP10
RARB
RASGRP3
RASL12
RASSF6
RBBP4
RBM6
RBM8A
RCN1
RCSD1
RDH12
RDH13
REEP4
RFTN1
RFX5
RGCC
RGMB
RGS1
RGS2
RGS20
RGS3
RHBDD1
RHOH
RHOJ
RHOQ
RILPL2
RIMS3
RNASE6
RNF113A
RNF114
RNF166
RNF43
RNF7
RNF8
RP1-305G21.1
RP1-8B22.1
RP11-112J3.16
RP11-138A9.1
RP11-138I18.2
RP11-143K11.1
RP11-164P12.3
RP11-218C14.8
RP11-305K5.1
RP11-532F12.5
RP11-732A19.1
RP11-77H9.8
RP11-96D1.11
RP3-406A7.7
RP4-560B9.4
RP5-1092A3.4
RPL39L
RPN1
RPN2
RPS10P7
RRAGC
RRAGD
RSL1D1
RUNX1-IT1
RWDD2A
S1PR3
SAT1
SCCPDH
SCG5
SCN4B
SCNN1B
SCNN1G
SCRIB
SDC2
SDF2L1
SEC11C
SEC14L1
SEC24A
SEC24D
SEC31A
SEC61B
SEL1L
SEL1L3
SELE
SELK
SELL
SELP
SELPLG
SERPINB5
SERPINB9
SERPINI1
SFMBT2
SFN
SFRP4
SFTPD
SGK223
SH2B3
SH3KBP1
SH3RF2
SIDT1
SKAP1
SLA
SLAMF1
SLAMF7
SLC12A8
SLC15A2
SLC16A5
SLC17A5
SLC17A9
SLC1A1
SLC1A4
SLC24A3
SLC25A19
SLC25A38
SLC25A45
SLC27A6
SLC2A1
SLC2A10
SLC2A11
SLC39A14
SLC39A2
SLC39A8
SLC41A2
SLC45A4
SLC50A1
SLC51A
SLC5A10
SLC7A11
SLC7A6
SLC7A7
SLFN11
SLURP1
SMAP2
SMARCC1
SMCO4
SMIM3
SMIM5
SMPDL3B
SNAP25
SND1-IT1
SNRPD3
SORD
SOX2
SOX21-AS1
SOX7
SPAG4
SPARC
SPATS2
SPCS1
SPCS2
SPCS3
SPPL3
SPRYD7
SRGN
SRPRB
SRXN1
SSR2
SSR3
SSR4
ST3GAL5
ST6GAL1
ST8SIA4
STAP1
STAP2
STARD7
STK17B
STK24
STK4-AS1
STOM
STX18
STX2
STX6
STXBP5-AS1
SULF1
SUMF1
SUSD4
SWT1
SYNGR3
SYT11
TACC2
TAGAP
TAPBPL
TBC1D1
TBC1D9
TBCEL
TBL1X
TBXAS1
TCEA3
TCEAL3
TCF19
TCF4
TCN2
TCTN3
TDO2
TENM4
TERF2IP
TET3
TEX101
TFAP2A
TFAP2C
TFCP2L1
TFDP1
TGM5
TGM7
TGOLN2
THEMIS2
TIAM1
TIMP4
TJAP1
TLDC1
TLR6
TMED10
TMED5
TMEM125
TMEM140
TMEM156
TMEM159
TMEM163
TMEM184B
TMEM185A
TMEM200C
TMEM208
TMEM243
TMEM248
TMEM258
TMEM263
TMEM30B
TMEM39A
TMEM40
TMEM43
TMEM56
TMEM59
TMEM79
TMX2
TNFAIP6
TNFRSF10D
TNFRSF17
TNFSF8
TNS3
TOB2
TOR3A
TP53AIP1
TP53INP1
TPGS2
TPM1
TPPP3
TPST2
TRAF3
TRAM2
TRANK1
TRG-AS1
TRIB1
TRIM14
TRIM27
TRIM55
TRIM7
TRMT12
TRNP1
TSC22D3
TSHR
TSPAN11
TSPAN13
TSPAN31
TSPAN5
TSR1
TTC22
TTL
TTYH2
TXLNB
TXNDC11
TXNDC12
TXNDC15
TXNIP
TXNRD1
UAP1
UBB
UBE2J1
UBE3B
UBR4
UGGT1
UGT2B17
ULK3
UNC5B-AS1
UNG
USP54
VAMP1
VANGL2
VAV1
VCAN
VIM
VIMP
VNN1
VNN2
VOPP1
VPREB1
VPREB3
VPS53
VSIG10L
WARS
WDFY2
WDR54
WEE1
WFS1
WIPI1
WISP1
WNK1
WNT2
WRNIP1
WWC1
XBP1
YBX3
YIPF1
ZBP1
ZBTB38
ZCCHC24
ZDHHC3
ZFAS1
ZFAT
ZHX2
ZKSCAN2
ZMYND8
ZNF16
ZNF215
ZNF275
ZNF330
ZNF395
ZNF671
ZNF689
ZNF74
ZNF747
ZNF791
