# Supplementary material for: Identification of Key Periodontitis Genes and Their Mechanisms of Action Using Comprehensive Multiple Microarray Analysis and Mendelian Randomization Methods
Source: Int J Genomics. 2025 Oct 23;2025:5587468. doi: 10.1155/ijog/5587468 (PMC12548494; doi:10.1155/ijog/5587468)
Supplement: Supplementary file 3 — Supporting Information 3 Table S3. SNP characteristics related to CD27 and periodontitis, with causal effect results from Mendelian randomization. [file IJOG-2025-5587468-s002.zip › TableS3.csv]

SNP	effect_allele.exposure	other_allele.exposure	effect_allele.outcome	other_allele.outcome	beta.exposure	beta.outcome	eaf.exposure	eaf.outcome	remove	palindromic	ambiguous	id.outcome	chr	pos	se.outcome	samplesize.outcome	pval.outcome	outcome	originalname.outcome	outcome.deprecated	mr_keep.outcome	data_source.outcome	samplesize.exposure	se.exposure	chr.exposure	pos.exposure	pval.exposure	id.exposure	exposure	mr_keep.exposure	pval_origin.exposure	data_source.exposure	action	SNP_index	mr_keep
rs111259171	G	A	G	A	0.2545	0.6681	0.1947	0.01031	FALSE	FALSE	FALSE	finn-b-K11_PERIODON_ACUTE	6	32640351	0.3622	NA	0.0650894	Acute periodontitis || id:finn-b-K11_PERIODON_ACUTE	Acute periodontitis	Acute periodontitis || ||	TRUE	igd	3657	0.04474	6	32640351	1.38401e-08	ebi-a-GCST90001745	|| id:ebi-a-GCST90001745	TRUE	reported	igd	2	1	TRUE
rs11187166	T	C	T	C	0.1756	-0.136	0.1993	0.1819	FALSE	FALSE	FALSE	finn-b-K11_PERIODON_ACUTE	10	94516008	0.0966	NA	0.1594	Acute periodontitis || id:finn-b-K11_PERIODON_ACUTE	Acute periodontitis	Acute periodontitis || ||	TRUE	igd	3657	0.03165	10	94516008	3.07298e-08	ebi-a-GCST90001745	|| id:ebi-a-GCST90001745	TRUE	reported	igd	2	1	TRUE
rs12196019	A	C	A	C	0.2387	0.2408	0.1117	0.03586	FALSE	FALSE	FALSE	finn-b-K11_PERIODON_ACUTE	6	31005483	0.2012	NA	0.2314	Acute periodontitis || id:finn-b-K11_PERIODON_ACUTE	Acute periodontitis	Acute periodontitis || ||	TRUE	igd	3657	0.04602	6	31005483	2.27101e-07	ebi-a-GCST90001745	|| id:ebi-a-GCST90001745	TRUE	reported	igd	2	1	TRUE
rs12554596	G	A	G	A	-0.1172	0.0265	0.3891	0.1266	FALSE	FALSE	FALSE	finn-b-K11_PERIODON_ACUTE	9	37002142	0.1124	NA	0.8137	Acute periodontitis || id:finn-b-K11_PERIODON_ACUTE	Acute periodontitis	Acute periodontitis || ||	TRUE	igd	3657	0.02548	9	37002142	4.39198e-06	ebi-a-GCST90001745	|| id:ebi-a-GCST90001745	TRUE	reported	igd	2	1	TRUE
rs141121779	A	G	A	G	0.2393	0.0287	0.0647	0.02387	FALSE	FALSE	FALSE	finn-b-K11_PERIODON_ACUTE	19	49998328	0.2491	NA	0.9082	Acute periodontitis || id:finn-b-K11_PERIODON_ACUTE	Acute periodontitis	Acute periodontitis || ||	TRUE	igd	3657	0.05016	19	49998328	1.91201e-06	ebi-a-GCST90001745	|| id:ebi-a-GCST90001745	TRUE	reported	igd	2	1	TRUE
rs149214933	G	T	G	T	-0.782	0.3188	0.0062	0.04326	FALSE	FALSE	FALSE	finn-b-K11_PERIODON_ACUTE	13	64174465	0.1843	NA	0.0836604	Acute periodontitis || id:finn-b-K11_PERIODON_ACUTE	Acute periodontitis	Acute periodontitis || ||	TRUE	igd	3657	0.1638	13	64174465	1.86599e-06	ebi-a-GCST90001745	|| id:ebi-a-GCST90001745	TRUE	reported	igd	2	1	TRUE
rs149695230	G	T	G	T	0.1899	0.0199	0.1079	0.04425	FALSE	FALSE	FALSE	finn-b-K11_PERIODON_ACUTE	11	60288804	0.1831	NA	0.9133	Acute periodontitis || id:finn-b-K11_PERIODON_ACUTE	Acute periodontitis	Acute periodontitis || ||	TRUE	igd	3657	0.04009	11	60288804	2.27002e-06	ebi-a-GCST90001745	|| id:ebi-a-GCST90001745	TRUE	reported	igd	2	1	TRUE
rs179212	C	T	C	T	-0.2158	-0.0729	0.0772	0.07464	FALSE	FALSE	FALSE	finn-b-K11_PERIODON_ACUTE	16	19308868	0.1416	NA	0.6067	Acute periodontitis || id:finn-b-K11_PERIODON_ACUTE	Acute periodontitis	Acute periodontitis || ||	TRUE	igd	3657	0.04605	16	19308868	2.877e-06	ebi-a-GCST90001745	|| id:ebi-a-GCST90001745	TRUE	reported	igd	2	1	TRUE
rs2114442	T	C	T	C	0.1204	-0.1778	0.5751	0.4667	FALSE	FALSE	FALSE	finn-b-K11_PERIODON_ACUTE	4	100832060	0.0745	NA	0.017	Acute periodontitis || id:finn-b-K11_PERIODON_ACUTE	Acute periodontitis	Acute periodontitis || ||	TRUE	igd	3657	0.02503	4	100832060	1.57101e-06	ebi-a-GCST90001745	|| id:ebi-a-GCST90001745	TRUE	reported	igd	2	1	TRUE
rs55809481	C	T	C	T	-0.283	0.03	0.2425	0.3069	FALSE	FALSE	FALSE	finn-b-K11_PERIODON_ACUTE	19	49872521	0.0806	NA	0.709499	Acute periodontitis || id:finn-b-K11_PERIODON_ACUTE	Acute periodontitis	Acute periodontitis || ||	TRUE	igd	3657	0.0286	19	49872521	8.18088e-23	ebi-a-GCST90001745	|| id:ebi-a-GCST90001745	TRUE	reported	igd	2	1	TRUE
rs61731791	T	C	T	C	0.2236	0.2076	0.0972	0.02725	FALSE	FALSE	FALSE	finn-b-K11_PERIODON_ACUTE	19	50940778	0.2282	NA	0.3631	Acute periodontitis || id:finn-b-K11_PERIODON_ACUTE	Acute periodontitis	Acute periodontitis || ||	TRUE	igd	3657	0.04215	19	50940778	1.19699e-07	ebi-a-GCST90001745	|| id:ebi-a-GCST90001745	TRUE	reported	igd	2	1	TRUE
rs62000215	T	C	T	C	-0.8478	0.3715	0.0049	0.04305	FALSE	FALSE	FALSE	finn-b-K11_PERIODON_ACUTE	15	31184858	0.1883	NA	0.04853	Acute periodontitis || id:finn-b-K11_PERIODON_ACUTE	Acute periodontitis	Acute periodontitis || ||	TRUE	igd	3657	0.1832	15	31184858	3.81698e-06	ebi-a-GCST90001745	|| id:ebi-a-GCST90001745	TRUE	reported	igd	2	1	TRUE
rs62340965	A	T	A	T	-0.1508	-0.2261	0.2158	0.08548	FALSE	TRUE	FALSE	finn-b-K11_PERIODON_ACUTE	4	190508875	0.1378	NA	0.101	Acute periodontitis || id:finn-b-K11_PERIODON_ACUTE	Acute periodontitis	Acute periodontitis || ||	TRUE	igd	3657	0.03126	4	190508875	1.45499e-06	ebi-a-GCST90001745	|| id:ebi-a-GCST90001745	TRUE	reported	igd	2	1	TRUE
rs6459417	T	C	T	C	0.2138	0.0841	0.8737	0.8893	FALSE	FALSE	FALSE	finn-b-K11_PERIODON_ACUTE	6	15858996	0.1189	NA	0.4792	Acute periodontitis || id:finn-b-K11_PERIODON_ACUTE	Acute periodontitis	Acute periodontitis || ||	TRUE	igd	3657	0.03693	6	15858996	7.66602e-09	ebi-a-GCST90001745	|| id:ebi-a-GCST90001745	TRUE	reported	igd	2	1	TRUE
rs6922309	C	G	C	G	0.2142	0.0434	0.1468	0.03439	FALSE	TRUE	FALSE	finn-b-K11_PERIODON_ACUTE	6	31321238	0.2047	NA	0.8322	Acute periodontitis || id:finn-b-K11_PERIODON_ACUTE	Acute periodontitis	Acute periodontitis || ||	TRUE	igd	3657	0.04001	6	31321238	9.15503e-08	ebi-a-GCST90001745	|| id:ebi-a-GCST90001745	TRUE	reported	igd	2	1	TRUE
rs7128035	C	T	C	T	-0.1306	0.1144	0.7107	0.7526	FALSE	FALSE	FALSE	finn-b-K11_PERIODON_ACUTE	11	268078	0.0867	NA	0.187	Acute periodontitis || id:finn-b-K11_PERIODON_ACUTE	Acute periodontitis	Acute periodontitis || ||	TRUE	igd	3657	0.02723	11	268078	1.68298e-06	ebi-a-GCST90001745	|| id:ebi-a-GCST90001745	TRUE	reported	igd	2	1	TRUE
rs74621542	C	T	C	T	-0.2878	0.1796	0.0917	0.05367	FALSE	FALSE	FALSE	finn-b-K11_PERIODON_ACUTE	11	60166613	0.1669	NA	0.282	Acute periodontitis || id:finn-b-K11_PERIODON_ACUTE	Acute periodontitis	Acute periodontitis || ||	TRUE	igd	3657	0.04216	11	60166613	1.02589e-11	ebi-a-GCST90001745	|| id:ebi-a-GCST90001745	TRUE	reported	igd	2	1	TRUE
rs9400057	A	G	A	G	0.256	-0.2375	0.0567	0.02977	FALSE	FALSE	FALSE	finn-b-K11_PERIODON_ACUTE	6	107162216	0.2199	NA	0.2801	Acute periodontitis || id:finn-b-K11_PERIODON_ACUTE	Acute periodontitis	Acute periodontitis || ||	TRUE	igd	3657	0.05363	6	107162216	1.88101e-06	ebi-a-GCST90001745	|| id:ebi-a-GCST90001745	TRUE	reported	igd	2	1	TRUE
rs9461557	T	C	T	C	0.2943	-0.213	0.1124	0.01399	FALSE	FALSE	FALSE	finn-b-K11_PERIODON_ACUTE	6	29765925	0.3198	NA	0.5053	Acute periodontitis || id:finn-b-K11_PERIODON_ACUTE	Acute periodontitis	Acute periodontitis || ||	TRUE	igd	3657	0.05167	6	29765925	1.32099e-08	ebi-a-GCST90001745	|| id:ebi-a-GCST90001745	TRUE	reported	igd	2	1	TRUE
